# Supplementary material for: A Realist Review Protocol into the Contexts and Mechanisms That Enable the Inclusion of Environmental Sustainability Outcomes in the Design of Lean Healthcare Improvement Interventions
Source: Int J Environ Res Public Health. 2024 Jul 2;21(7):868. doi: 10.3390/ijerph21070868 (PMC11276605; doi:10.3390/ijerph21070868)
Supplement: Supplementary file 1 [file ijerph-21-00868-s001.zip]

Archive with 2 entries (2 files):
- ijerph-3025459 - Supplementary File S1 - for conversion.pdf
- ijerph-3025459 - Supplementary File S2 - for conversion.pdf
